# Supplementary material for: Mapping the Landscape of Endemic Mycoses in India: Insights From a Systematic Review of Reported Cases Spanning 6 Decades (1960–2025)
Source: Open Forum Infect Dis. 2026 Mar 21;13(4):ofag171. doi: 10.1093/ofid/ofag171 (PMC13037759; doi:10.1093/ofid/ofag171)
Supplement: ofag171_Supplementary_Data [file ofag171_supplementary_data.zip]

Archive with 2 entries (2 files):
- Supplementary File 1.docx
- Supplementary Table S1.xlsx
