# Supplementary material for: Mapping the Landscape of Endemic Mycoses in India: Insights From a Systematic Review of Reported Cases Spanning 6 Decades (1960–2025)
Source: Open Forum Infect Dis. 2026 Mar 21;13(4):ofag171. doi: 10.1093/ofid/ofag171 (PMC13037759; doi:10.1093/ofid/ofag171)
Supplement: ofag171_Supplementary_Data [file ofag171_supplementary_data.zip › Supplementary Table S1.xlsx]

## Sheet: Case reports
CHARACTERISTICS								JOANNA BRIGGS INSTITUTE (JBI) CHECKLIST (Y=Yes; N=No)								CITATION
Article	Disease	Year	Language	Design	1= Retrospective; 0=Prospective	No. of patients	1= Acceptable quality; 0= Insufficient quality	1	2	3	4	5	6	7	8
Agarwal et al	Histoplasmosis	2020	English	Case report	1	1	1	Y	Y	Y	Y	Y	Y	Y	Y	Agrawal J, Bansal N, Arora A. Disseminated histoplasmosis in India presenting as addisonian crisis with epiglottis involvement. IDCases. 2020 May 28;21:e00844. doi: 10.1016/j.idcr.2020.e00844. PMID: 32514395; PMCID: PMC7267723.
Padhye et al	Histoplasmosis	1994	English	Case report	1	1	0	Y	Y	Y	Y	N	Y	Y	Y	Padhye AA, Pathak AA, Katkar VJ, Hazare VK, Kaufman L. Oral histoplasmosis in India: a case report and an overview of cases reported during 1968-92. J Med Vet Mycol. 1994;32(2):93-103. doi: 10.1080/02681219480000141. PMID: 8064548.
Kathuri et al	Histoplasmosis	2013	English	Case report	1	1	1	Y	Y	Y	Y	Y	Y	Y	Y	Kathuria S, Capoor MR, Yadav S, Singh A, Ramesh V. Disseminated histoplasmosis in an apparently immunocompetent individual from north India: a case report and review. Med Mycol. 2013 Oct;51(7):774-8. doi: 10.3109/13693786.2013.777166. Epub 2013 Apr 3. PMID: 23547881.
Baidya et al	Histoplasmosis	2022	English	Case report	1	1	1	Y	Y	Y	Y	Y	Y	Y	Y	Baidya A, Sachdeva CG, Bhatia P, Pruthi A, Joshi S. Serum galactomannan in histoplasmosis in HIV. Indian J Sex Transm Dis AIDS. 2022 Jul-Dec;43(2):181-183. doi: 10.4103/ijstd.ijstd_92_21. Epub 2022 Aug 1. PMID: 36743085; PMCID: PMC9891003.
Kiruba Devi et al.	Histoplasmosis	2022	English	Case report	1	1	1	Y	Y	Y	Y	Y	Y	Y	Y	Kiruba Devi GA, Rajamohanan RR, Sakkaravarthi V, Toi PC, Munisamy M. Disseminated histoplasmosis as a presenting manifestation in an HIV patient - A case report from South India. Indian J Sex Transm Dis AIDS. 2022 Jul-Dec;43(2):203-205. doi: 10.4103/ijstd.ijstd_45_21. Epub 2022 Nov 17. PMID: 36743100; PMCID: PMC9890984.
Gupta et al	Histoplasmosis	2022	English	Case report	1	1	1	Y	Y	Y	Y	Y	Y	Y	Y	Gupta DK, Tanwar D, Patel B, Singh V. Laryngeal histoplasmosis: masquerading malignancy. BMJ Case Rep. 2022 Jul 11;15(7):e248738. doi: 10.1136/bcr-2022-248738. PMID: 35817484; PMCID: PMC9274538.
Ansari et al	Histoplasmosis	2016	English	Case report	1	1	1	Y	Y	Y	Y	Y	Y	Y	Y	Ansari HA, Saeed N, Khan N, Hasan N. Laryngeal histoplasmosis. BMJ Case Rep. 2016 Aug 17;2016:bcr2016216423. doi: 10.1136/bcr-2016-216423. PMID: 27535733; PMCID: PMC5015166.
Bauddha et al	Histoplasmosis	2018	English	Case report	1	1	1	Y	Y	Y	Y	Y	Y	Y	Y	Bauddha NK, Jadon RS, Mondal S, Vikram NK, Sood R. Progressive disseminated histoplasmosis in an immunocompetent adult: A case report. Intractable Rare Dis Res. 2018 May;7(2):126-129. doi: 10.5582/irdr.2018.01022. PMID: 29862155; PMCID: PMC5982620.
Patil et al	Histoplasmosis	2009	English	Case report	1	1	1	Y	Y	Y	Y	Y	Y	Y	Y	Patil K, Mahima VG, Prathibha Rani RM. Oral histoplasmosis. J Indian Soc Periodontol. 2009 Sep;13(3):157-9. doi: 10.4103/0972-124X.60230. PMID: 20379415; PMCID: PMC2848788.
Singh et al	Histoplasmosis	2023	English	Case report	1	1	1	Y	Y	Y	Y	Y	Y	Y	Y	Singh S, Verma N, Chawla R, Saikia TJ. Primary oral histoplasmosis in an immunocompetent host masquerading as malignancy. J Oral Maxillofac Pathol. 2023 Jul-Sep;27(3):540-542. doi: 10.4103/jomfp.jomfp_204_23. Epub 2023 Sep 12. PMID: 38033977; PMCID: PMC10683917.
Anot et al	Histoplasmosis	2020	English	Case report	1	1	1	Y	Y	Y	Y	Y	Y	Y	Y	Anot K, Sharma S, Gupta M, et al Disseminated histoplasmosis and tuberculosis: dual infection in a non-endemic region BMJ Case Reports CP 2020;13:e235531.
Sharma et al	Histoplasmosis	2017	English	Case report	1	1	1	Y	Y	Y	Y	Y	Y	Y	Y	Sudha Sharma, Priya Singh, Kamal Kant Sahu, Arvind Rajwanshi, Pankaj Malhotra, Shano Naseem, Histoplasmosis in Pleural Effusion in a 23-Year-Old Man With Mixed-Phenotype Acute Leukemia, Laboratory Medicine, Volume 48, Issue 3, August 2017, Pages 249–252, https://doi.org/10.1093/labmed/lmx021
Chatterjee et al	Histoplasmosis	2017	English	Case report	1	1	1	Y	Y	Y	Y	Y	Y	Y	Y	Chatterjee D, Chatterjee A, Agarwal M, Mathur M, Mathur S, Mallikarjun R, Banerjee S. Disseminated Histoplasmosis with Oral Manifestation in an Immunocompetent Patient. Case Rep Dent. 2017;2017:1323514. doi: 10.1155/2017/1323514. Epub 2017 Jan 31. PMID: 28255468; PMCID: PMC5306962.
Tyagi et al	Histoplasmosis	2016	English	Case report	1	1	1	Y	Y	Y	Y	Y	Y	Y	Y	Tyagi R, Kaur A, Selhi PK, Puri HK, Sood N. Disseminated Histoplasmosis: A Fatal Opportunistic Infection in Disguise. J Lab Physicians. 2016 Jul-Dec;8(2):129-31. doi: 10.4103/0974-2727.180797. PMID: 27365926; PMCID: PMC4866386.
Philips et al	Histoplasmosis	2017	English	Case report	1	1	1	Y	Y	Y	Y	Y	Y	Y	Y	Philips CA, Augustine P, Kumar L, Mahadevan P. Addison's darling crisis. Indian J Pathol Microbiol. 2017 Oct-Dec;60(4):612-613. doi: 10.4103/IJPM.IJPM_717_16. PMID: 29323092.
Yadav et al	Histoplasmosis	2022	English	Case report	1	1	1	Y	Y	Y	Y	Y	Y	Y	Y	Yadav P, Kumar D, Bohra GK, Garg MK, Bharti JN, Purohit AH, Meena DS. Progressive disseminated histoplasmosis in idiopathic CD4 lymphocytopenia an underdiagnosed combination - a case report. Med Pharm Rep. 2022 Apr;95(2):209-213. doi: 10.15386/mpr-1908. Epub 2022 Apr 28. PMID: 35721042; PMCID: PMC9176308.
Behera et al	Histoplasmosis	2022	English	Case report	1	1	1	Y	Y	Y	Y	Y	Y	Y	Y	Behera RK, Gupta PC, Khurana S, Sehgal S, Sharma S, Ram J. A rare presentation of ocular histoplasmosis in a patient with systemic nocardiosis. Indian J Ophthalmol. 2022 Jul;70(7):2689-2691. doi: 10.4103/ijo.IJO_2633_21. PMID: 35791207; PMCID: PMC9426055.
Lobo et al	Histoplasmosis	2014	English	Case report	1	1	1	Y	Y	Y	Y	Y	Y	Y	Y	Lobo V, Joshi A, Khatavkar P, Kale MK. Pulmonary histoplasmosis in a renal allograft recipient. Indian J Nephrol. 2014 Mar;24(2):120-3. doi: 10.4103/0971-4065.127907. PMID: 24701047; PMCID: PMC3968601.
Santosh et al	Histoplasmosis	2018	English	Case report	1	1	1	Y	Y	Y	Y	Y	Y	Y	Y	Santosh, T., Kothari, K., Singhal, S.S. et al. Disseminated histoplasmosis in an immunocompetent patient - utility of skin scrape cytology in diagnosis: a case report. J Med Case Reports 12, 7 (2018). https://doi.org/10.1186/s13256-017-1543-5
Choudhary et al	Histoplasmosis	2020	English	Case report	1	1	1	Y	Y	Y	Y	Y	Y	Y	Y	Choudhury AK, Mishra AK, Gautam DK, Tilak R, Tilak V, Gambhir IS, Chakrabarti SS. Case Report: Histoplasmosis Accompanying Disseminated Tuberculosis in an Immunocompetent Adolescent Boy. Am J Trop Med Hyg. 2020 Feb;102(2):352-354. doi: 10.4269/ajtmh.19-0421. PMID: 31769387; PMCID: PMC7008309.
Divyashree et al	Histoplasmosis	2023	English	Case report	1	1	1	Y	Y	Y	Y	Y	Y	Y	Y	Divyashree K, Singh H, Parkhi M, Karmakar I, Sachdeva MUS, Suri V, Bhalla A. Hemophagocytic Lymphohistiocytosis due to Disseminated Histoplasmosis in a Patient with HIV Infection. J Glob Infect Dis. 2023 Aug 11;15(3):124-126. doi: 10.4103/jgid.jgid_190_22. PMID: 37800079; PMCID: PMC10549904.
Chawla et al	Histoplasmosis	2012	English	Case report	1	1	1	Y	Y	Y	Y	Y	Y	Y	Y	Chawla A, Chawla K, Thomas J. Genitourinary histoplasmosis in post-renal transplant patient: Diagnostic dilemma. Indian J Urol. 2012 Jul;28(3):359-61. doi: 10.4103/0970-1591.102730. PMID: 23204674; PMCID: PMC3507415.
Bhattacharya et al	Histoplasmosis	2017	English	Case report	1	1	1	Y	Y	Y	Y	Y	Y	Y	Y	Bhattacharya JB, Rani P, Aggarwal R, Kaushal S. Primary Cutaneous Histoplasmosis Masquerading as Lepromatous Leprosy. J Clin Diagn Res. 2017 Jan;11(1):ED01-ED02. doi: 10.7860/JCDR/2017/19676.9145. Epub 2017 Jan 1. PMID: 28273974; PMCID: PMC5324419.
Nair et al	Histoplasmosis	2020	English	Case report	1	1	1	Y	Y	Y	Y	Y	Y	Y	Y	Nair HG, Aggarwal A, Naveen R, Marak RS, Agarwal R, Gupta L. Histoplasma Pyomyositis in a Patient with Disseminated Histoplasmosis and Anti-Synthetase Syndrome: Case-Based Review of Literature. Mediterr J Rheumatol. 2020 Sep 30;31(3):350-354. doi: 10.31138/mjr.31.3.350. PMID: 33163869; PMCID: PMC7641030.
Goraya et al	Histoplasmosis	2020	English	Case report	1	1	1	Y	Y	Y	Y	Y	Y	Y	Y	Goraya GS, Sidhu G, Sidhu U, Paul BS, Paul G. Unabridged Histoplasmosis Myositis: Unsolved Dissemination with Diagnostic Challenge. Ann Indian Acad Neurol. 2021 Mar-Apr;24(2):239-242. doi: 10.4103/aian.AIAN_511_20. Epub 2020 Sep 2. PMID: 34220069; PMCID: PMC8232465.
Sharma et al	Histoplasmosis	2013	English	Case report	1	1	1	Y	Y	Y	Y	Y	Y	Y	Y	Sharma, L. C.; Falodia, J.; Kalla, K. et al;. Esophageal Histoplasmosis in a Renal Allograft Recipient. Saudi Journal of Kidney Diseases and Transplantation 24(4):p 764-767, Jul–Aug 2013. | DOI: 10.4103/1319-2442.113874
Kalathoorakath et al	Histoplasmosis	2016	English	Case report	1	1	1	Y	Y	Y	Y	Y	Y	Y	Y	Kalathoorakath RR, Sharma A, Sood A, Nahar U, Gorla AKR, Mittal BR. 18F-FDG PET/CT imaging and PET-guided biopsy in evaluation and treatment decision in adrenal histoplasmosis. BJR Case Rep. 2016 Jul 28;2(3):20150451. doi: 10.1259/bjrcr.20150451. PMID: 30459990; PMCID: PMC6243334.
Agarwal et al.	Histoplasmosis	2021	English	Case report	1	1	1	Y	Y	Y	Y	Y	Y	Y	Y	Agarwal M, Gupta ML, Shadrach BJ, Bharti N. Progressive Disseminated Histoplasmosis in an Immunocompetent Host: A Rare Presentation of an Uncommon Disease. Acta Biomed. 2021 Oct 6;92(S1):e2021134. doi: 10.23750/abm.v92iS1.10213. PMID: 34747375; PMCID: PMC10523036.
Krishnan et al	Histoplasmosis	2021	English	Case report	1	1	1	Y	Y	Y	Y	Y	Y	Y	Y	Krishnan G, Gupta N, Saravu K, et al Deoxycholate amphotericin for histoplasmosis in a patient with poor kidney function BMJ Case Reports CP 2021;14:e243984.
Sonavane et al	Histoplasmosis	2016	English	Case report	1	1	1	Y	Y	Y	Y	Y	Y	Y	Y	Sonavane AD, Sonawane PB, Chandak SV, Rathi PM. Disseminated Histoplasmosis with Haemophagocytic Lymphohistiocytosis in an Immunocompetent Host. J Clin Diagn Res. 2016 Mar;10(3):OD03-5. doi: 10.7860/JCDR/2016/15839.7337. Epub 2016 Mar 1. PMID: 27134914; PMCID: PMC4843300.
Ramu et al	Histoplasmosis	2021	English	Case report	1	1	1	Y	Y	Y	Y	Y	Y	Y	Y	Ramu R, Sharma B, Karunakara D, Paliwal P, Bansal N, Taneja RS. Liposomal amphotericin B-induced reversible ototoxicity in a patient with disseminated histoplasmosis. Indian J Pharmacol. 2021 Mar-Apr;53(2):157-159. doi: 10.4103/0253-7613.316948. PMID: 34100400; PMCID: PMC8265420.
Hajra et al	Histoplasmosis	2022	English	Case report	1	1	1	Y	Y	Y	Y	Y	Y	Y	Y	Hajra K, Chakraborty U, Chatterjee K, Mukherjee S, Halder S. Oral Histoplasmosis Presenting as a Solitary Ulcer on Tongue in an Immunocompetent Adult. Am J Med. 2022 Jul;135(7):e212-e213. doi: 10.1016/j.amjmed.2022.02.020. Epub 2022 Mar 13. PMID: 35296401.
Gupta et al	Histoplasmosis	2023	English	Case report	1	1	1	Y	Y	Y	Y	Y	Y	Y	Y	Gupta H, Yadav Kl P, Totaganti M, Kant R, Monica Devi Y. A Rare Case of Disseminated Histoplasmosis With Hemophagocytic Syndrome in a Patient With Diabetes Mellitus: A Case Report. Cureus. 2023 Mar 18;15(3):e36333. doi: 10.7759/cureus.36333. PMID: 37077607; PMCID: PMC10108889.
Ganesan et al	Histoplasmosis	2015	English	Case report	1	1	1	Y	Y	Y	Y	Y	Y	Y	Y	Ganesan N, Sharma R, Phansalkar MD, Varghese R. Disseminated Histoplasmosis in an Immunocompetent Patient Diagnosed on Bone Marrow Aspirate - A Rare Presentation from a Non-Endemic Area. J Clin Diagn Res. 2015 Dec;9(12):ED07-8. doi: 10.7860/JCDR/2015/14655.6894. Epub 2015 Dec 1. PMID: 26816901; PMCID: PMC4717822.
Patra et al	Histoplasmosis	2018	English	Case report	1	1	1	Y	Y	Y	Y	Y	Y	Y	Y	Patra S, Nimitha P, Kaul S, Valakkada J, Verma KK, Ramam M, Bhari N. Primary cutaneous histoplasmosis in an immunocompetent patient presenting with severe pruritus. Indian J Dermatol Venereol Leprol 2018;84:465-468
Samantarayet al	Histoplasmosis	2017	English	Case report	1	1	1	Y	Y	Y	Y	Y	Y	Y	Y	Samantaray S, Panda S, Dash S, Rout N. Role of fine-needle aspiration cytology in diagnosis of disseminated histoplasmosis in an immunocompetent patient: A case report. J Cytol. 2017 Jul-Sep;34(3):156-158. doi: 10.4103/JOC.JOC_74_16. PMID: 28701830; PMCID: PMC5492754.
Agarwal et al.	Histoplasmosis	2021	English	Case report	1	1	1	Y	Y	Y	Y	Y	Y	Y	Y	Agarwal M, Shadrach BJ. Acute pulmonary histoplasmosis masquerading as miliary tuberculosis in a non-endemic region. Adv Respir Med. 2021;89(4):464-465. doi: 10.5603/ARM.a2021.0051. Epub 2021 Jul 16. PMID: 34269411.
Guttal et al	Histoplasmosis	2010	English	Case report	1	1	1	Y	Y	Y	Y	Y	Y	Y	Y	Guttal KS, Naikmasur VG, Bathi RJ, Rao R. Lingual ulceration in disseminated histoplasmosis. J Calif Dent Assoc. 2010 Mar;38(3):193-5. PMID: 20369452
Pal et al	Histoplasmosis	2013	English	Case report	1	1	0	Y	Y	Y	Y	N	Y	Y	Y	Pal N, Adhikary M. Cutaneous histoplasmosis in a HIV seronegative patient. J Nat Sci Biol Med. 2013 Jul;4(2):477-9. doi: 10.4103/0976-9668.116980. PMID: 24082757; PMCID: PMC3783805.
Mehta et al	Histoplasmosis	2013	English	Case report	1	1	1	Y	Y	Y	Y	Y	Y	Y	Y	Mehta A, Desai S, Desai N, Mookerjee A. Disseminated histoplasmosis: missed opportunistic infection in a HIV-infected patient. BMJ Case Rep. 2013 Oct 17;2013:bcr2013201062. doi: 10.1136/bcr-2013-201062. PMID: 24136913; PMCID: PMC3822158.
Gupta et al	Histoplasmosis	2016	English	Case report	1	1	1	Y	Y	Y	Y	Y	Y	Y	Y	Gupta P, Bhardwaj M. Cytodiagnosis of disseminated histoplasmosis in an immunocompetent individual with molluscum contagiosum-like skin lesions and lymphadenopathy. J Cytol. 2016 Jul-Sep;33(3):163-165. doi: 10.4103/0970-9371.177145. PMID: 27756991; PMCID: PMC4995876.
Sood et al	Histoplasmosis	2022	English	Case report	1	1	1	Y	Y	Y	Y	Y	Y	Y	Y	Sood A, Raman DK, Sinha A, Vasudevan B. Cutaneous manifestations leading to a diagnosis of a case of severe disseminated histoplasmosis in a human immunodeficiency virus-positive child. Indian J Sex Transm Dis AIDS. 2022 Jul-Dec;43(2):185-188. doi: 10.4103/ijstd.ijstd_59_22. Epub 2022 Nov 17. PMID: 36743122; PMCID: PMC9891009.
Chandra et al	Histoplasmosis	2020	English	Case report	1	1	1	Y	Y	Y	Y	Y	Y	Y	Y	Chandra S, Raina MK, Gaur DS, Agarwal VK. Cytological diagnosis of primary cutaneous histoplasmosis with hemophagocytosis in immunocompetent patient - A rare case from non endemic region. Indian J Pathol Microbiol. 2020 Apr-Jun;63(2):309-311. doi: 10.4103/IJPM.IJPM_792_18. PMID: 32317542.
Mehta et al	Histoplasmosis	2009	English	Case report	1	1	1	Y	Y	Y	Y	Y	Y	Y	Y	Mehta V, De A, Balachandran C, Monga P. Mucocutaneous histoplasmosis in HIV with an atypical ecthyma like presentation. Dermatol Online J. 2009 Apr 15;15(4):10. PMID: 19450403.
Agrawal et al	Histoplasmosis	2019	English	Case report	1	1	1	Y	Y	Y	Y	Y	Y	Y	Y	Agrawal S, Goyal A, Agarwal S, Khadgawat R. Hypercalcaemia, adrenal insufficiency and bilateral adrenal histoplasmosis in a middle-aged man: a diagnostic dilemma. BMJ Case Rep. 2019 Aug 28;12(8):e231142. doi: 10.1136/bcr-2019-231142. PMID: 31466957; PMCID: PMC6720788.
Panuganti et al	Histoplasmosis	2022	English	Case report	1	1	1	Y	Y	Y	Y	Y	Y	Y	Y	Panuganti S, Varala S, Damarla SV, Prasad J. A rare case of disseminated cutaneous histoplasmosis. Indian J Dermatol Venereol Leprol. 2022 May-Jun;88(4):533-536. doi: 10.25259/IJDVL_1184_2021. PMID: 35593285.
Shirali et al	Histoplasmosis	2010	English	Case report	1	1	1	Y	Y	Y	Y	Y	Y	Y	Y	Shirali A, Kini J, Vupputuri A, Kuruvila M, Prabhu MV. Disseminated histoplasmosis with conjunctival involvement in an immunocompromised patient. Indian J Sex Transm Dis AIDS. 2010 Jan;31(1):35-8. doi: 10.4103/0253-7184.68999. PMID: 21808435; PMCID: PMC3140147.
Kumar et al	Histoplasmosis	2020	English	Case report	1	1	1	Y	Y	Y	Y	Y	Y	Y	Y	Kumar A, Rattan V, Rai S, Nambiyar K. Localized Oral Histoplasmosis in an Immunocompetent Patient: A Rare Occurrence with Review of the Literature. J Maxillofac Oral Surg. 2020 Sep;19(3):355-358. doi: 10.1007/s12663-019-01273-2. Epub 2019 Aug 13. PMID: 32801527; PMCID: PMC7410996.
Gupta et al	Histoplasmosis	2019	English	Case report	1	1	1	Y	Y	Y	Y	Y	Y	Y	Y	Gupta N, Vinod KS, Mittal A, Kumar APA, Kumar A, Wig N. Histoplasmosis, heart failure, hemolysis and haemophagocytic lymphohistiocytosis. Pan Afr Med J. 2019 Jan 23;32:43. doi: 10.11604/pamj.2019.32.43.14954. PMID: 31143348; PMCID: PMC6522155.
Sharma et al	Histoplasmosis	2015	English	Case report	1	1	1	Y	Y	Y	Y	Y	Y	Y	Y	Sharma S, Sehgal S. Disseminated histoplasmosis diagnosed on bone marrow aspiration in an immunocompetent patient. Blood Res. 2015 Sep;50(3):183-4. doi: 10.5045/br.2015.50.3.183. Epub 2015 Sep 22. PMID: 26457288; PMCID: PMC4595587.
Ecka et al	Histoplasmosis	2015	English	Case report	1	1	1	Y	Y	Y	Y	Y	Y	Y	Y	Ecka RS, Sharma M, Tomar V. Disseminated histoplasmosis in an immunocompetent haweli dweller: A diagnosis and follow-up by endoscopic ultrasound-guided fine-needle aspiration. J Cytol. 2015 Apr-Jun;32(2):142-4. doi: 10.4103/0970-9371.160597. PMID: 26229257; PMCID: PMC4520051.
Vidyanath et al	Histoplasmosis	2013	English	Case report	1	1	1	Y	Y	Y	Y	Y	Y	Y	Y	Vidyanath S, Shameena P, Sudha S, Nair RG. Disseminated histoplasmosis with oral and cutaneous manifestations. J Oral Maxillofac Pathol. 2013 Jan;17(1):139-42. doi: 10.4103/0973-029X.110722. PMID: 23798850; PMCID: PMC3687172.
Chowdhary et al	Histoplasmosis	2019	English	Case report	1	1	1	Y	Y	Y	Y	Y	Y	Y	Y	Chowdhary GS, Mehta R, Tyagi R. Primary pulmonary Hodgkin's lymphoma with pulmonary histoplasmosis. Med J Armed Forces India. 2020 Oct;76(4):462-465. doi: 10.1016/j.mjafi.2018.11.009. Epub 2019 Apr 2. PMID: 33162658; PMCID: PMC7606111.
Pujari et al	Histoplasmosis	2019	English	Case report	1	1	1	Y	Y	Y	Y	Y	Y	Y	Y	Pujari A, Rakheja V, Bajaj MS, Sen S, Yadav B. Isolated conjunctival histoplasmosis in an elderly patient: a rare but important scenario. Can J Ophthalmol. 2019 Feb;54(1):e15-e16. doi: 10.1016/j.jcjo.2018.04.003. Epub 2018 May 16. PMID: 30851787.
Gaur et al	Histoplasmosis	2021	English	Case report	1	1	1	Y	Y	Y	Y	Y	Y	Y	Y	Gaur M, et al. BMJ Case Rep 2021;14:e243181. doi:10.1136/bcr-2021-243181
Sehgal et al	Histoplasmosis	2008	English	Case report	1	1	1	Y	Y	Y	Y	Y	Y	Y	Y	Sehgal S, Chawla R, Loomba PS, Mishra B. Gastrointestinal histoplasmosis presenting as colonic pseudotumour. Indian J Med Microbiol. 2008 Apr-Jun;26(2):187-9. doi: 10.4103/0255-0857.40541. PMID: 18445963.
Gajendra et al	Histoplasmosis	2015	English	Case report	1	1	1	Y	Y	Y	Y	Y	Y	Y	Y	Gajendra S, Jha B, Sahni T, Goel S, Raina V, Sachdev R. Disseminated Histoplasmosis in an Immunocompetent Host Presenting as Pancytopenia with Bilateral Adrenal Masses. Turk J Haematol. 2015 Jun;32(2):191-2. doi: 10.4274/tjh.2014.0084. PMID: 26316495; PMCID: PMC4451493.
Yadhav et al	Histoplasmosis	2018	English	Case report	1	1	1	Y	Y	Y	Y	Y	Y	Y	Y	Yadhav CSC, Elumalai K, Nishad SS, Sivannan S, Srinivasan S. Development of acrocyanosis associated with pain and increased creatinine level in histoplasmosis patient: Medication therapy. Aging Med (Milton). 2018 Sep 26;1(2):220-223. doi: 10.1002/agm2.12039. PMID: 31942500; PMCID: PMC6880680.
Choudhury et al	Histoplasmosis	2019	English	Case report	1	1	1	Y	Y	Y	Y	Y	Y	Y	Y	Choudhury TA, Baruah R, Shah N, Lahkar B, Ahmed K, Sarmah BJ. Disseminated Histoplasmosis presenting as oropharyngeal mass lesion. Med Mycol Case Rep. 2019 Apr 27;24:78-81. doi: 10.1016/j.mmcr.2019.04.013. PMID: 31080713; PMCID: PMC6503129.
Acharyya et al	Histoplasmosis	2021	English	Case report	1	1	1	Y	Y	Y	Y	Y	Y	Y	Y	Acharyya BC, Acharyya S, Chakrabarty H. Isolated gastrointestinal histoplasmosis: A rare diagnosis of pediatric chronic abdominal pain. Indian J Pathol Microbiol. 2021 Oct-Dec;64(4):827-830. doi: 10.4103/IJPM.IJPM_235_20. PMID: 34673616.
Mishra et al	Histoplasmosis	2015	English	Case report	1	1	0	Y	Y	Y	Y	N	Y	Y	Y	Mishra DP, Ramamurthy S, Behera SK. Histoplasmosis presenting as isolated cervical lymphadenopathy: A rare presentation. J Cytol. 2015 Jul-Sep;32(3):188-90. doi: 10.4103/0970-9371.168855. PMID: 26729981; PMCID: PMC4687211.
Sinha et al	Histoplasmosis	2020	English	Case report	1	1	1	Y	Y	Y	Y	Y	Y	Y	Y	Sinha S, Agrawal D, Sardana K, Malhotra P. Cutaneous Histoplasmosis: An Unusual Presentation with Nasal Obstruction. Indian Dermatol Online J. 2020 Jan 24;11(4):612-615. doi: 10.4103/idoj.IDOJ_422_19. PMID: 32832454; PMCID: PMC7413458.
Kumar et al	Histoplasmosis	2023	English	Case report	1	1	1	Y	Y	Y	Y	Y	Y	Y	Y	Kumar P, Gupta S, Garg A, Urs A, Augustine J, Sharma P, Khurana N. Oral Localized Lesion on the Tongue in an Immunocompetent Individual: A Report of a Rare Case With a Comprehensive Review of the Literature. Cureus. 2023 Jan 6;15(1):e33469. doi: 10.7759/cureus.33469. PMID: 36751234; PMCID: PMC9900046.
Mukherjee et al	Histoplasmosis	2010	English	Case report	1	1	0	Y	Y	Y	Y	N	Y	Y	Y	Mukherjee A, Tangri R, Verma N, Gautam D. Chronic disseminated histoplasmosis bone marrow involvement in an immunocompetent patient. Indian J Hematol Blood Transfus. 2010 Jun;26(2):65-7. doi: 10.1007/s12288-010-0022-6. Epub 2010 Oct 7. PMID: 21629639; PMCID: PMC3002065.
Choudhary et al	Histoplasmosis	2014	English	Case report	1	1	1	Y	Y	Y	Y	Y	Y	Y	Y	Choudhary NS, Puri R, Paliwal M, Guleria M, Sud R. Histoplasmosis presenting as pancreatic head mass lesion and gastric outlet obstruction in an immunocompetent patient. Endoscopy. 2014;46 Suppl 1 UCTN:E411-2. doi: 10.1055/s-0034-1377401. Epub 2014 Oct 14. PMID: 25314167.
Chandra et al	Histoplasmosis	2012	English	Case report	1	1	1	Y	Y	Y	Y	Y	Y	Y	Y	Chandra H, Chandra S, Sharma A. Histoplasmosis on bone marrow aspirate cytological examination associated with hemophagocytosis and pancytopenia in an AIDS patient. Korean J Hematol. 2012 Mar;47(1):77-9. doi: 10.5045/kjh.2012.47.1.77. Epub 2012 Mar 28. PMID: 22479282; PMCID: PMC3317477.
Karthik et al	Histoplasmosis	2017	English	Case report	1	1	1	Y	Y	Y	Y	Y	Y	Y	Y	Karthik Bommanan BK, Naseem S, Varma N. Hemophagocytic lymphohistiocytosis secondary to histoplasmosis. Blood Res. 2017 Jun;52(2):83. doi: 10.5045/br.2017.52.2.83. Epub 2017 Jun 22. PMID: 28698842; PMCID: PMC5503902.
Khetarpal et al	Histoplasmosis	2019	English	Case report	1	1	1	Y	Y	Y	Y	Y	Y	Y	Y	Khetarpal S, Mhapsekar T, Nagar R, Parihar A. Oral histoplasmosis masquerading as acute necrotizing ulcerative gingivitis: A rare case report. Int J Health Sci (Qassim). 2019 Sep-Oct;13(5):37-40. PMID: 31501651; PMCID: PMC6728130.
Sood et al	Histoplasmosis	2007	English	Case report	1	1	1	Y	Y	Y	Y	Y	Y	Y	Y	Sood N, Gugnani HC, Batra R, Ramesh V, Padhye AA. Mucocutaneous nasal histoplasmosis in an immunocompetent young adult. Indian J Dermatol Venereol Leprol. 2007 May-Jun;73(3):182-4. doi: 10.4103/0378-6323.32743. PMID: 17558052.
Mathews et al	Histoplasmosis	2016	English	Case report	1	1	1	Y	Y	Y	Y	Y	Y	Y	Y	Mathews DM, John R, Verghese V, Parmar H, Chaudhary N, Mishra S, Mathew L. Histoplasma capsulatum Infection with Extensive Lytic Bone Lesions Mimicking LCH. J Trop Pediatr. 2016 Dec;62(6):496-499. doi: 10.1093/tropej/fmw040. Epub 2016 Jun 20. PMID: 27329388.
Kaushik et al	Histoplasmosis	2024	English	Case report	1	1	1	Y	Y	Y	Y	Y	Y	Y	Y	Kaushik V, Khanna R, Khanna V, Varma M. Diagnostic insights into disseminated histoplasmosis: a case report highlighting bone marrow analysis. Iran J Microbiol. 2024 Feb;16(1):155-158. doi: 10.18502/ijm.v16i1.14886. PMID: 38682069; PMCID: PMC11055445.
Abdulla et al	Histoplasmosis	2019	English	Case report	1	1	1	Y	Y	Y	Y	Y	Y	Y	Y	Abdulla, Mansoor C.; Mustaq, Syed1; Narayan, Ram. Sequential surprises; Non endemic mycoses revealing immunodeficiency. Indian Journal of Pathology and Microbiology 62(3):p 512-513, Jul–Sep 2019. | DOI: 10.4103/IJPM.IJPM_721_17
Bardia et al	Histoplasmosis	2024	English	Case report	1	1	1	Y	Y	Y	Y	Y	Y	Y	Y	Bardia PC, Detroja KN, Maniar RC, Dharsandia HK. A case of disseminated histoplasmosis diagnosed by bone marrow aspiration in immunocompetent patient from nonendemic area, Rajkot, Gujarat. Indian J Pathol Microbiol. 2024 Jan-Mar;67(1):230-232. doi: 10.4103/ijpm.ijpm_200_22. PMID: 38358230.
Shukla et al	Histoplasmosis	2015	English	Case report	1	1	1	Y	Y	Y	Y	Y	Y	Y	Y	Shukla A, Shah C, Hardik P, Gupte P. A probable case of histoplasmosis presenting as portal hypertension and bone lesion in a case of common variable immunodeficiency syndrome. J Postgrad Med. 2015 Jan-Mar;61(1):49-50. doi: 10.4103/0022-3859.147054. PMID: 25511221; PMCID: PMC4944370.
Gupta et al	Histoplasmosis	2018	English	Case report	1	1	1	Y	Y	Y	Y	Y	Y	Y	Y	Gupta S, Jain SK, Kumar R, Saxena R. Idiopathic CD4 lymphocytopenia presenting with progressive disseminated histoplasmosis. Med J Armed Forces India. 2018 Jul;74(3):280-283. doi: 10.1016/j.mjafi.2017.02.004. Epub 2017 Mar 22. PMID: 30093774; PMCID: PMC6081209.
Gupta et al	Histoplasmosis	2013	English	Case report	1	1	1	Y	Y	Y	Y	Y	Y	Y	Y	Gupta V, Singhal V, Singh MK, Xess I, Ramam M. Disseminated histoplasmosis with hypercalcemia. J Am Acad Dermatol. 2013 Nov;69(5):e250-e251. doi: 10.1016/j.jaad.2013.05.025. PMID: 24124848.
Badyal et al	Histoplasmosis	2013	English	Case report	1	1	1	Y	Y	Y	Y	Y	Y	Y	Y	Badyal RK, Gupta R, Vaiphei K. Diffuse perforated necrotising amoebic colitis with histoplasmosis in an immunocompetent individual presenting as an acute abdomen. BMJ Case Rep. 2013 Jun 27;2013:bcr2013009059. doi: 10.1136/bcr-2013-009059. PMID: 23814195; PMCID: PMC3702787.
John et al	Histoplasmosis	2012	English	Case report	1	1	1	Y	Y	Y	Y	Y	Y	Y	Y	John AM, Vasanthi N, Khurana A, Chacko G, Mohanraj P, Rajshekhar V, Thomas N. An unusual cause for rings in the brain. Hong Kong Med J. 2012 Aug;18(4):346-7. PMID: 22865183.
Kumar et al	Histoplasmosis	2023	English	Case report	1	1	1	Y	Y	Y	Y	Y	Y	Y	Y	Kumar S, Batra A, Budania A, Sharma D, Elhence PA. 'Generalised Pruritus with Prurigo-Like Lesions and Generalised Lymphadenopathy: Could be an Early Diagnostic Clue for Angioimmunoblastic T-Cell Lymphoma (AITL) and/or Histoplasmosis'. Indian J Dermatol. 2023 Nov-Dec;68(6):726. doi: 10.4103/ijd.ijd_974_22. Epub 2024 Jan 9. PMID: 38371550; PMCID: PMC10868997.
Padma et al	Histoplasmosis	2014	English	Case report	1	1	1	Y	Y	Y	Y	Y	Y	Y	Y	Padma S, Sreehar S. 18F FDG PET/CT identifies unsuspected bilateral adrenal histoplasmosis in an elderly immuno compromised patient. Indian J Med Res. 2014 May;139(5):786-7. PMID: 25027093; PMCID: PMC4140048.
Muhammed et al	Histoplasmosis	2018	English	Case report	1	1	1	Y	Y	Y	Y	Y	Y	Y	Y	Muhammed H, Nampoothiri RV, Gaspar BL, Jain S. Infectious causes of Addison's disease: 1 organ-2 organisms! BMJ Case Rep. 2018 Apr 5;2018:bcr2017223633. doi: 10.1136/bcr-2017-223633. PMID: 29622710; PMCID: PMC5893984.
Kurian et al	Histoplasmosis	2018	English	Case report	1	1	1	Y	Y	Y	Y	Y	Y	Y	Y	Kurian ME, Jebasingh FK, Kodiatte TA, Thomas N. Adrenal histoplasmosis: an uncommon presentation with an ulcer of the tongue. BMJ Case Rep. 2021 Jul 7;14(7):e244296. doi: 10.1136/bcr-2021-244296. PMID: 34233869; PMCID: PMC8264894.
Updesh et al	Histoplasmosis	2010	English	Case report	1	1	1	Y	Y	Y	Y	Y	Y	Y	Y	Updesh M, Sachdeva S, Das R. Peripheral smear discloses histoplasmosis. Blood. 2010 May 6;115(18):3653. doi: 10.1182/blood-2009-09-240002. PMID: 20461853.
Mohanchand et al	Histoplasmosis	2000	English	Case report	1	1	1	Y	Y	Y	Y	Y	Y	Y	Y	Mohanchand R, Singh AP, Salopal TK. HISTOPLASMOSIS IN ACQUIRED IMMUNODEFICIENCY SYNDROME. Med J Armed Forces India. 2000 Apr;56(2):167-168. doi: 10.1016/S0377-1237(17)30141-7. Epub 2017 Jun 10. PMID: 28790688; PMCID: PMC5532017.
Kothari et al	Histoplasmosis	2013	English	Case report	1	1	1	Y	Y	Y	Y	Y	Y	Y	Y	Kothari D, Chopra S, Bhardwaj M, Ajmani AK, Kulshreshtha B. Persistence of histoplasma in adrenals 7 years after antifungal therapy. Indian J Endocrinol Metab. 2013 May;17(3):529-31. doi: 10.4103/2230-8210.111679. PMID: 23869317; PMCID: PMC3712391.
Mahto et al	Histoplasmosis	2019	English	Case report	1	1	1	Y	Y	Y	Y	Y	Y	Y	Y	Mahto SK, Jamal A, Gupta PK, Majumdar P, Grewal V, Agarwal N. A rare cause of nodular skin lesions with fever in an immunocompetent individual. J Family Med Prim Care. 2019 Mar;8(3):1287-1289. doi: 10.4103/jfmpc.jfmpc_26_19. PMID: 31041295; PMCID: PMC6482792.
Sethi et al	Histoplasmosis	2020	English	Case report	1	1	1	Y	Y	Y	Y	Y	Y	Y	Y	Sethi J, Gupta KL, Mohanty T, Gupta S, Ahluwalia J, Kohli HS. Fever of Unknown Origin in a Renal Transplant Recipient: Lactate Dehydrogenase as an Important Clue to Diagnosis. Exp Clin Transplant. 2020 Jun;18(3):390-391. doi: 10.6002/ect.2018.0380. Epub 2019 May 2. PMID: 31050612.
Jha et al	Histoplasmosis	2020	English	Case report	1	1	1	Y	Y	Y	Y	Y	Y	Y	Y	Jha VK, Mahapatra D. Disseminated Histoplasmosis Masquerading as Significant Weight Loss Eight Years Post Renal Transplant. Saudi J Kidney Dis Transpl. 2020 Jul-Aug;31(4):868-873. doi: 10.4103/1319-2442.292324. PMID: 32801251.
Sharma et al	Histoplasmosis	2011	English	Case report	1	1	1	Y	Y	Y	Y	Y	Y	Y	Y	Sharma, Seema; Gupta, Pronati. Histoplasma capsulatum in the peripheral-blood smear in a patient with AIDS. Indian Journal of Pathology and Microbiology 54(1):p 212-213, Jan–Mar 2011. | DOI: 10.4103/0377-4929.77413
Dutta et al	Histoplasmosis	2019	English	Case report	1	1	1	Y	Y	Y	Y	Y	Y	Y	Y	Dutta V, Chopra M, Kovilapu UB, Gahlot GPS. Solitary pulmonary nodule: An interesting clinical mimicry of pulmonary tuberculosis. Med J Armed Forces India. 2019 Jan;75(1):115-118. doi: 10.1016/j.mjafi.2018.07.017. Epub 2018 Oct 15. PMID: 30705491; PMCID: PMC6349671.
Gupta et al	Histoplasmosis	2017	English	Case report	1	1	1	Y	Y	Y	Y	Y	Y	Y	Y	Gupta H, Tankhiwale SS. A case of bilateral eyelid histoplasmosis mistaken as basal cell carcinoma. Can J Ophthalmol. 2017 Apr;52(2):e45-e46. doi: 10.1016/j.jcjo.2016.11.030. Epub 2017 Jan 10. PMID: 28457299.
Singh et al	Histoplasmosis	2020	English	Case report	1	1	1	Y	Y	Y	Y	Y	Y	Y	Y	Singh M, Sharma A, Sankhala K, Bareth H, Suman S. Progressive Disseminated Histoplasmosis Mimicking as Anal Carcinoma - Look at the Mountain, Not at Stone: A Case Report. J Multidiscip Healthc. 2021 Oct 1;14:2749-2754. doi: 10.2147/JMDH.S325134. PMID: 34629875; PMCID: PMC8493109.
Sondhi et al	Histoplasmosis	2021	English	Case report	1	1	1	Y	Y	Y	Y	Y	Y	Y	Y	Sondhi P, Singh S, Khandpur S, Agarwal S. A case of disseminated histoplasmosis presenting with facial and laryngeal involvement. Indian J Dermatol Venereol Leprol. 2020 Jul-Aug;86(4):470. doi: 10.4103/ijdvl.IJDVL_707_17. PMID: 31650978.
Mukherjee et al	Histoplasmosis	2015	English	Case report	1	1	1	Y	Y	Y	Y	Y	Y	Y	Y	Mukherjee T, Basu A. Disseminated histoplasmosis presenting as a case of erythema nodosum and hemophagocytic lymphohistiocytosis. Med J Armed Forces India. 2015 Dec;71(Suppl 2):S598-600. doi: 10.1016/j.mjafi.2015.01.001. Epub 2015 Mar 29. PMID: 26858501; PMCID: PMC4705208.
Sharma et al	Histoplasmosis	2005	English	Case report	1	1	1	Y	Y	Y	Y	Y	Y	Y	Y	Sharma SK, Malav IC, Banga A, Gulati M. Bilateral adrenal abscesses and skin lesions in an immunocompetent patient. Lancet Infect Dis. 2005 Feb;5(2):126. doi: 10.1016/S1473-3099(05)01285-5. PMID: 15680783.
Vijayan et al	Histoplasmosis	2007	English	Case report	1	1	1	Y	Y	Y	Y	Y	Y	Y	Y	Vijayan C, Suprakasan S, Kumar GN, Nair PS, Jayapalan S. Primary mucocutaneous histoplasmosis presents as oral ulcer . Indian J Dermatol Venereol Leprol. 2007 May-Jun;73(3):209. doi: 10.4103/0378-6323.32756. PMID: 17563929.
Singh et al	Histoplasmosis	2025	English	Case report	1	1	1	Y	Y	Y	Y	Y	Y	Y	Y	Singh H, Das M, Sharma R, et al. Progressive disseminated histoplasmosis with primary adrenal insufficiency in immunocompetent person: a case report. J Assoc Physicians India. 2025;73:91-3.
Sarkar et al	Histoplasmosis	2025	English	Case report	1	1	1	Y	Y	Y	Y	Y	Y	Y	Y	Sarkar A, Misra S, Roy S, et al. A rare presentation of adrenal histoplasmosis in an immunocompetent patient as an adrenal crisis. Indian J Case Rep. 2025;11:285-8.
Randhawa et al	Histoplasmosis	1995	English	Case report	1	1	1	Y	Y	Y	Y	Y	Y	Y	Y	Randhawa HS, Chaturvedi S, Khan ZU, et al. Epididymal histoplasmosis diagnosed by isolation of Histoplasma capsulatum from semen. Mycopathologia. 1995;131:173-7.
Joshi et al.	Histoplasmosis	2006	English	Case report	1	1	1	Y	Y	Y	Y	Y	Y	Y	Y	Joshi SA, Kagal AS, Bharadwaj RS, et al. Disseminated histoplamosis. Indian J Med Microbiol. 2006;24:297-8.
Khan et al.	Histoplasmosis	1969	English	Case report	1	1	1	Y	Y	Y	Y	Y	Y	Y	Y	Khan KP. Histoplasmosis. Bulletin of the Calcutta School of Tropical Medicine. 1969;17:29-30.
Gupta et al	Histoplasmosis	1970	English	Case report	1	1	1	Y	Y	Y	Y	Y	Y	Y	Y	Gupta RM, Gupta OP. A clinico-pathological study of oral histoplasmosis. Laryngoscope. 1970;80:472-8.
Chakravarty et al	Histoplasmosis	1968	English	Case report	1	1	0	Y	Y	Y	Y	N	Y	Y	Y	Chakravarty SC, Damodaran VN, Abraham S. Histoplasmosis in childhood in India (a case report with family study). Indian J Chest Dis. 1968;10:204-7.
Mankodi et al.	Histoplasmosis	1970	English	Case report	1	1	0	Y	Y	Y	Y	N	Y	Y	Y	Mankodi RC, Kanvinde MS, Mohapatra LN. Penile histoplasmosis. A case report. Indian J Med Sci. 1970;24:354-6.
Bahri et al	Histoplasmosis	1972	English	Case report	1	1	1	Y	Y	Y	Y	Y	Y	Y	Y	Bahri HC, Sagreiya K, Bassi NK, Rohatgi MS. Histoplasmosis of the larynx and tongue. J Laryngol Otol. 1972;86:285-91.
Sanyal et al.	Histoplasmosis	1973	English	Case report	1	0	0	Y	Y	Y	Y	N	Y	Y	Y	Sanyal M, Basu N, Roy A, et al. Primary oral histoplasmosis in India. Sabouraudia. 1973;11:115-8.
Joshi et al.	Histoplasmosis	1973	English	Case report	1	1	0	Y	Y	Y	Y	Y	N	Y	Y	Joshi KR, Chhangani DL, Ramdeo IN, Pandhi SC, Mahopatra LN. Oral histoplasmosis in India. J Laryngol Otol. 1973;87:165-70.
Monga et al.	Histoplasmosis	1974	English	Case report	1	0	0	Y	Y	Y	Y	N	Y	Y	Y	Monga JN, Dixit VP, Bhagwat RR. Histoplasmosis. Journal of the Indian Medical Association. 1974;62:54-56.
Dabke et al	Histoplasmosis	1974	English	Case report	1	0	0	Y	Y	Y	Y	N	Y	Y	Y	Dabke V, Vishnoi R, Agarwal S. Histoplasmosis simulating carcinoma. A case report with review of Indian literature. Indian J Cancer. 1974;11:116-9.
Banerjee et al	Histoplasmosis	1971	English	Case report	1	1	1	Y	Y	Y	Y	Y	Y	Y	Y	Banerjee AK, Thammayya A, Basu N, et al. Localised histoplasmosis treated with amphotericin. Bull Calcutta Sch Trop Med. 1971;19:91-3.
Sanyal et al.	Histoplasmosis	1976	English	Case report	1	1	1	Y	Y	Y	Y	Y	Y	Y	Y	Sanyal M, Thammayya A, Khan KP, et al. Disseminated histoplasmosis: report of a case. Indian J Pathol Microbiol. 1976;19:179-84.
Thammayya et al.	Histoplasmosis	1979	English	Case report	1	1	0	Y	Y	Y	Y	N	Y	Y	Y	Thammayya A, Sanyal M. Histoplasmosis with cutaneous nodules and oral granuloma caused by Histoplasma capsulatum in a Bengalee. Indian J Med Res. 1979;69:428-35.
Kumari et al	Histoplasmosis	1977	English	Case report	1	1	0	Y	Y	Y	Y	N	Y	Y	Y	Kumari S, Raina V, Singhal VS, et al. Histoplasmosis a case report. Indian Journal of Pathology and Microbiology. 1977;20:191-193.
Talwar et al	Histoplasmosis	1978	English	Case report	1	1	1	Y	Y	Y	Y	Y	Y	Y	Y	Talwar P, Mishra SS, Dash RJ, et al. Disseminated histoplasmosis. Indian J Pathol Microbiol. 1979;21:357-61.
Jose et al	Histoplasmosis	1980	English	Case report	1	1	1	Y	Y	Y	Y	Y	Y	Y	Y	Jose L, Joseph KM, Thomas M, et al. Disseminated histoplasmosis: a case report. Indian J Pathol Microbiol. 1980;23:228-30B.
Radhakrishnan et al.	Histoplasmosis	1982	English	Case report	1	1	1	Y	Y	Y	Y	Y	Y	Y	Y	Radhakrishnan S, Vanchilingam S, Subramaniam S, Venkatraman IT. Acute disseminated histoplasmosis with unusual features. An autopsy report. J Assoc Physicians India. 1982;30:45-7.
Nayak et al	Histoplasmosis	1984	English	Case report	1	1	0	Y	Y	Y	Y	N	Y	Y	Y	Nayak R, Ramnarayan K, Shenoy M, et al. A case of histoplasma posthitis. Trop Geogr Med. 1984;36:309-11.
Sooknundun et al	Histoplasmosis	1986	English	Case report	1	1	1	Y	Y	Y	Y	Y	Y	Y	Y	Sooknundun M, Kacker SK, Kapila K, et al. Oral-pharyngeal histoplasmosis: a clinico-pathological study, with a literature survey. J Laryngol Otol. 1986;100:179-86.
Mukherjee et al	Histoplasmosis	1986	English	Case report	1	1	1	Y	Y	Y	Y	Y	Y	Y	Y	Mukherjee AK, Mukherjee D, Mukhopadhyay M, et al. Histoplasmosis in India: a clinico-pathological review with report of a case in a child. Indian J Pathol Microbiol. 1986;29:263-70.
Subbalaxmi et al	Histoplasmosis	2013	English	Case report	1	1	1	Y	Y	Y	Y	Y	Y	Y	Y	Subbalaxmi MV, Umabala P, Paul R, et al. A rare presentation of progressive disseminated histoplasmosis in an immunocompetent patient from a non-endemic region. Med Mycol Case Rep. 2013;2:103-7.
Singh et al	Histoplasmosis	2019	English	Case report	1	1	1	Y	Y	Y	Y	Y	Y	Y	Y	Singh A, Gauri M, Gautam P, et al. Head and neck involvement with histoplasmosis; the great masquerader. Am J Otolaryngol. 2019;40:678-683.
Kutty et al	Sporotrichosis	2023	English	Case report	1	1	1	Y	Y	Y	Y	Y	Y	Y	Y	Kutty V, Soundaian B, Jeyaraman B, Manisekaran S. Lymphocutaneous Sporotrichosis. Indian J Paediatr Dermatol. 2023;24:161-163. doi: 10.4103/ijpd.ijpd_89_22
Kini et al	Sporotrichosis	1986	English	Case report	1	1	1	Y	Y	Y	Y	Y	Y	Y	Y	Kini S, Pal D, Kowshik T, Randhawa HS, Deshpande S, Khan ZU. Sporotrichosis in India: first authentic case report from the north-western region and a critical literature review. J Med Vet Mycol. 1986 Aug;24(4):289-95. doi: 10.1080/02681218680000441. PMID: 3746583.
Sethi et al	Sporotrichosis	2023	English	Case report	1	1	1	Y	Y	Y	Y	Y	Y	Y	Y	Sethi S, Mehta S, Makkar V. Sporotrichosis in a Renal Transplant Patient: A Rare Case Report with a Review of the Literature. Saudi J Kidney Dis Transpl. 2023 Jan 1;34(1):80-83. doi: 10.4103/1319-2442.391004. Epub 2023 Dec 12. PMID: 38092718.
Mitra et al	Sporotrichosis	2016	English	Case report	1	1	1	Y	Y	Y	Y	Y	Y	Y	Y	Mitra AN, Das S, Sinha R, Aggarwal N, Chakravorty S. Sporotrichosis of Maxillary Sinuses in a Middle Aged Female Patient from Rural Area of Eastern India. J Clin Diagn Res. 2016 Mar;10(3):DD01-2. doi: 10.7860/JCDR/2016/17149.7344. Epub 2016 Mar 1. PMID: 27134873; PMCID: PMC4843259.
Padhye et al	Sporotrichosis	1992	English	Case report	1	1	1	Y	Y	Y	Y	Y	Y	Y	Y	Padhye AA, Kaufman L, Durry E, Banerjee CK, Jindal SK, Talwar P, Chakrabarti A. Fatal pulmonary sporotrichosis caused by Sporothrix schenckii var. luriei in India. J Clin Microbiol. 1992 Sep;30(9):2492-4. doi: 10.1128/jcm.30.9.2492-2494.1992. PMID: 1401023; PMCID: PMC265532.
Nagesh et al	Sporotrichosis	2014	English	Case report	1	1	1	Y	Y	Y	Y	Y	Y	Y	Y	Nagesh TS, Akhilesh A. Sporotrichoid cutaneous tuberculosis. Indian J Dermatol Venereol Leprol. 2014 May-Jun;80(3):279. doi: 10.4103/0378-6323.132274. PMID: 24823423.
Patel et al	Sporotrichosis	2006	English	Case report	1	1	1	Y	Y	Y	Y	Y	Y	Y	Y	Patel AB, Shaikh S. Fixed cutaneus sporotrichosis. Indian Pediatrics. 2006 Jan; 43(1): 73-4
Suchitha et al	Sporotrichosis	2008	English	Case report	1	1	0	Y	Y	Y	Y	N	Y	Y	Y	Suchitha S, Vijaya B, Sunila R, Anuradha K, Savitha R. Sporotrichosis in Mysore: a case report to emphasize the role of histopathology. Indian J Pathol Microbiol. 2008 Jan-Mar;51(1):45-6. doi: 10.4103/0377-4929.40393. PMID: 18417852.
Khaitan et al	Sporotrichosis	2018	English	Case report	1	1	1	Y	Y	Y	Y	Y	Y	Y	Y	Khaitan BK, Gupta V, Asati DP, Seshadri D, Ramam M. Successful treatment outcome with itraconazole and potassium iodide in disseminated sporotrichosis. Indian J Dermatol Venereol Leprol. 2018 Jan-Feb;84(1):101-104. doi: 10.4103/ijdvl.IJDVL_958_16. PMID: 29210361.
Singhai et al	Sporotrichosis	2012	English	Case report	1	1	1	Y	Y	Y	Y	Y	Y	Y	Y	Singhai M, Rawat V, Verma P, Jha PK, Shree D, Goyal R, Umesh. Primary pulmonary sporotrichosis in a sub-Himalayan patient. J Lab Physicians. 2012 Jan;4(1):48-9. doi: 10.4103/0974-2727.98674. PMID: 22923924; PMCID: PMC3425266.
Verma et al	Sporotrichosis	2019	English	Case report	1	1	1	Y	Y	Y	Y	Y	Y	Y	Y	Verma S, Verma G, Rattan R. Lymphocutaneous Sporotrichosis of Face with Verrucous Lesions: A Case Report. Indian Dermatol Online J. 2019 May-Jun;10(3):303-306. doi: 10.4103/idoj.IDOJ_272_18. PMID: 31149578; PMCID: PMC6536070.
Arora et al	Sporotrichosis	2017	English	Case report	1	1	1	Y	Y	Y	Y	Y	Y	Y	Y	Arora P, Raihan M, Kubba A, Gautam RK. Lymphocutaneous Sporotrichosis Treated with Potassium Iodide with Development of Subclinical Hypothyroidism: Wolff-Chaikoff Effect? Indian Dermatol Online J. 2017 Nov-Dec;8(6):475-477. doi: 10.4103/idoj.IDOJ_3_17. PMID: 29204393; PMCID: PMC5707842.
Singh et al	Sporotrichosis	1980	English	Case report	1	1	0	Y	Y	Y	Y	N	N	Y	Y	Singh P, Sharma RC, Gupta ML. Localised Cutaneous Sporotrichosis of Face - a Case Report From India. Indian J Dermatol Venereol Leprol. 1980 Nov-Dec;46(6):381. PMID: 28218132.
Sharma et al	Sporotrichosis	2006	English	Case report	1	1	1	Y	Y	Y	Y	Y	Y	Y	Y	Sharma NL, Mehta KI, Mahajan VK, Kanga AK, Sharma VC, Tegta GR. Cutaneous sporotrichosis of face: polymorphism and reactivation after intralesional triamcinolone. Indian J Dermatol Venereol Leprol. 2007 May-Jun;73(3):188-90. doi: 10.4103/0378-6323.32745. PMID: 17558054.
Suresh et al	Sporotrichosis	1997	English	Case report	1	1	1	Y	Y	Y	Y	Y	Y	Y	Y	Suresh MS, Sayal SK, Chattwal PK, Mehta RP, DAS AL. SPOROTRICHOSIS (A Case Report). Med J Armed Forces India. 1997 Oct;53(4):307-308. doi: 10.1016/S0377-1237(17)30763-3. Epub 2017 Jun 26. PMID: 28769521; PMCID: PMC5531135.
Sharma et al	Talaromycosis	2021	English	Case report	1	1	0	Y	Y	Y	Y	N	Y	Y	Y	Sharma B, Nonzom S. Talaromyces stipitatus, a novel agent causing superficial mycosis in a diabetic patient from North India. Microbes Infect. 2022 Mar;24(2):104887. doi: 10.1016/j.micinf.2021.104887. Epub 2021 Sep 16. PMID: 34536577.
Sunny et al	Talaromycosis	2018	English	Case report	1	1	1	Y	Y	Y	Y	N	Y	Y	Y	Sunny N, Nair SP, Justus L, Beena A. Total dystrophic onychomycosis caused by Talaromyces marneffei in a patient with Acquired immunodeficiency syndrome on combined anti-retroviral therapy. Indian J Dermatol Venereol Leprol. 2018 Jan-Feb;84(1):87-90. doi: 10.4103/ijdvl.IJDVL_971_16. PMID: 29251280.
Yadav et al	Talaromycosis	2019	English	Case report	1	1	1	Y	Y	Y	Y	N	Y	Y	Y	Yadav S, Gupta R, Anuradha S, Makkar AM. A rare case of disseminated penicilliosis - first of its kind from North India. Indian J Pathol Microbiol. 2019 Jan-Mar;62(1):156-158. doi: 10.4103/IJPM.IJPM_709_17. PMID: 30706885.
Philip et al	Talaromycosis	2020	English	Case report	1	1	1	Y	Y	Y	Y	N	Y	Y	Y	Philip Sridhar R, Coelho VV, Roopavathana B, Chase S. Opportunistic penicilliosis infection causing intestinal obstruction in people living with HIV complicating antiretroviral therapy. BMJ Case Rep. 2020 Feb 13;13(2):e230121. doi: 10.1136/bcr-2019-230121. PMID: 32060105; PMCID: PMC7046417.
Ghalige et al	Talaromycosis	2014	English	Case report	1	1	1	Y	Y	Y	Y	N	Y	Y	Y	Ghalige HS, Sahoo B, Sharma S, Devi KR, Singh Th SC. Acute Abdomen Due to Penicillium marneffei: An Indicator of HIV Infection in Manipur State. J Clin Diagn Res. 2014 Sep;8(9):ND05-6. doi: 10.7860/JCDR/2014/9632.4825. Epub 2014 Sep 20. PMID: 25386482; PMCID: PMC4225934.
Gupta et al	Talaromycosis	2007	English	Case report	1	1	0	Y	N	N		N	Y	Y	Y	Gupta S, Mathur P, Maskey D, Wig N, Singh S. Immune restoration syndrome with disseminated Penicillium marneffei and cytomegalovirus co-infections in an AIDS patient. AIDS Res Ther. 2007;4:21. Published 2007 Oct 8. doi:10.1186/1742-6405-4-21
Sharma et al	Talaromycosis	2019	English	Case report	1	1	1	Y	Y	Y	Y	Y	Y	Y	Y	Sharma A, Hazarika NK, Barua P, Dey I, Tudu NK. Penicillium marneffei infection in a HIV infected child. Indian J Med Res. 2007 Dec;126(6):580–2.
Annam et al	Talaromycosis	2007	English	Case report	1	1	1	Y	Y	Y	Y	Y	Y	Y	Y	Annam V, Inamadar AC, Palit A, Koppad M, Peerapur BV, Yelikar BR. Genital ulcer caused by Penicillium marneffei in an HIV-infected patient. Sex Transm Infect. 2007;83(3):249-250. doi:10.1136/sti.2006.023408
Gupta et al	Talaromycosis	2007	English	Case report	1	1	0	Y	Y	Y	Y	Y	Y	Y	Y	Gupta M, Sharma NL, Kanga AK, Mahajan VK, Tegta GR. Onychomycosis: Clinico-mycologic study of 130 patients from Himachal Pradesh, India. Indian J Dermatol Venereol Leprol 2007;73:389-39
Baradkar et al	Talaromycosis	2009	English	Case report	1	1	1	Y	Y	Y	Y	Y	Y	Y	Y	Baradkar V, Kumar S, Kulkarni S D. Penicillium marneffei : The pathogen at our doorstep. Indian J Dermatol Venereol Leprol 2009;75:619-620
Peter et al	Talaromycosis	2010	English	Case report	1	1	0	Y	N	N		N	Y	Y	Y	Peter D, Thomas M, Mathews M. Ulcer over chin in an immunocompromised individual. Am J Trop Med Hyg. 2010;82(6):979. doi:10.4269/ajtmh.2010.09-0667
Yanamandra et al	Talaromycosis	2011	English	Case report	1	1	1	Y	Y	Y	Y	Y	Y	Y	Y	Yanamandra U, Anantaram J, Subramanian S, Sharma M, Hazra N, Nair V. Penicilliosis presenting as fungating skin lesion. J Infect Chemother. 2011 Oct;17(5):700-2. doi: 10.1007/s10156-011-0227-0. Epub 2011 Mar 17. PMID: 21409532.
Puri et al	Talaromycosis	2012	English	Case report	1	1	0	Y	N	N		N	Y	Y	Y	Puri P, Ramesh V, Singh A, Muralidhar S, Capoor MR. Facial eruption in a human immunodeficiency virus (HIV)-seropositive patient. Int J Dermatol. 2012 Jul;51(7):777-9. doi: 10.1111/j.1365-4632.2011.05319.x. PMID: 22715819.
Dahiya et al	Talaromycosis	2012	English	Case report	1	1	1	Y	Y	Y	Y	Y	Y	Y	Y	Dahiya P, Kamal R, Puri A, Saini G, Arora A. Penicillinosis in a HIV-positive individual. Indian J Sex Transm Dis AIDS. 2012;33(1):38-40. doi:10.4103/0253-7184.93819
Bachaspatimayum et al	Talaromycosis	2015	English	Case report	1	1	1	Y	Y	Y	Y	Y	Y	Y	Y	Bachaspatimayum R, Haokip T, Zamzachin G, Devi YE. Ulceronecrotic penicillosis. Indian J Dermatol. 2015 Mar-Apr;60(2):215. doi: 10.4103/0019-5154.152607. PMID: 25814751; PMCID: PMC4372955.
Gorai et al	Talaromycosis	2019	English	Case report	1	1	1	Y	Y	Y	Y	Y	Y	Y	Y	Gorai S, Saha M, Madhab V, Mitra S. Talaromycosis (Penicilliosis): A Rare, Opportunistic Systemic Fungal Infection. Indian J Dermatol. 2019;64(4):331-333. doi:10.4103/ijd.IJD_70_17
Randhawa et al	Blastomycosis	2013	English	Case report	1	1	1	Y	Y	Y	Y	Y	Y	Y	Y	Randhawa HS, Chowdhary A, Kathuria S, Roy P, Misra DS, Jain S, Chugh TD. Blastomycosis in India: report of an imported case and current status. Med Mycol. 2013 Feb;51(2):185-92. doi: 10.3109/13693786.2012.685960. Epub 2012 May 31. PMID: 22646243.
Kumar et al	Blastomycosis	2019	English	Case report	1	1	1	Y	Y	Y	Y	Y	Y	Y	Y	Kumar A, Kunoor A, Eapen M, Singh PK, Chowdhary A. Blastomycosis Misdiagnosed as Tuberculosis, India. Emerg Infect Dis. 2019 Sep;25(9):1776-1777. doi: 10.3201/eid2509.190587. PMID: 31441756; PMCID: PMC6711241.
Rao et al	Blastomycosis	2013	English	Case report	1	1	1	Y	Y	Y	Y	Y	Y	Y	Y	Rao GR, Narayan BL, Durga Prasad BK, Amareswar A, Sridevi M, Raju B. Disseminated blastomycosis in a child with a brief review of the Indian literature. Indian J Dermatol Venereol Leprol. 2013 Jan-Feb;79(1):92-6. doi: 10.4103/0378-6323.104676. PMID: 23254736.
Savio et al	Blastomycosis	2006	English	Case report	1	1	1	Y	Y	Y	Y	Y	Y	Y	Y	Savio J, Muralidharan S, Macaden RS, D'Souza G, Mysore S, Ramachandran P, Garg I, Rout P, Hemashettar BM, Padhye AA. Blastomycosis in a South Indian patient after visiting an endemic area in USA. Med Mycol. 2006 Sep;44(6):523-9. doi: 10.1080/13693780500406865. PMID: 16966169.
Randhawa et al	Blastomycosis	1983	English	Case report	1	1	0	Y	Y	Y	Y	N	Y	Y	Y	Randhawa HS, Khan ZU, Gaur SN. Blastomyces dermatitidis in India: first report of its isolation from clinical material. Sabouraudia. 1983 Sep;21(3):215-21. doi: 10.1080/00362178385380331. PMID: 6415825.
Patel et al	Blastomycosis	2014	English	Case report	1	1	1	Y	Y	Y	Y	Y	Y	Y	Y	Patel HV, Kute VB, Vanikar AV, Shah PR, Gumber MR, Trivedi HL. Blastomyces dermatitidis in a renal transplant recipient. Saudi J Kidney Dis Transpl. 2014 Sep;25(5):1042-5. doi: 10.4103/1319-2442.139934. PMID: 25193904.
Kumar et al	Blastomycosis	2014	English	Case report	1	1	1	Y	Y	Y	Y	Y	Y	Y	Y	Kumar A, Sreehari S, Velayudhan K, Biswas L, Babu R, Ahmed S, Sharma N, Kurupath VP, Jojo A, Dinesh KR, Karim S, Biswas R. Autochthonous blastomycosis of the adrenal: first case report from Asia. Am J Trop Med Hyg. 2014 Apr;90(4):735-9. doi: 10.4269/ajtmh.13-0444. Epub 2014 Feb 3. PMID: 24493676; PMCID: PMC3973522.
Balasaraswathy et al	Blastomycosis	2003	English	Case report	1	1	1	Y	Y	Y	Y	Y	Y	Y	Y	Balasaraswathy P, Theerthanath. Cutaneous blastomycosis presenting as non-healing ulcer and responding to oral ketoconazole. Dermatol Online J. 2003;9:19.
Goel et al	Blastomycosis	1996	English	Case report	1	1	1	Y	Y	Y	Y	Y	Y	Y	Y	Goel A, Bhayani R, Desai AP, Goel N. Extensive extraaxial blastomycosis granuloma at the skull base--case report. Neurol Med Chir (Tokyo). 1996 Jun;36(6):393-5. doi: 10.2176/nmc.36.393. PMID: 8700318.
Narang et al	Coccidioidomycosis	2014	English	Case report	1	1	1	Y	Y	Y	Y	Y	Y	Y	Y	Narang V, Garg B, Sood N, Goraya SK. Primary cutaneous coccidioidomycosis: first imported case in north India. Indian J Dermatol. 2014 Jul;59(4):422. doi: 10.4103/0019-5154.135539. PMID: 25071284; PMCID: PMC4103301.
Verghese et al	Coccidioidomycosis	2002	English	Case report	1	1	1	Y	Y	Y	Y	Y	Y	Y	Y	S. Verghese, D. Arjundas, K. C. Krishnakumar, P. Padmaja, D. Elizabeth, A. A. Padhye, D. W. Warnock, Coccidioidomycosis in India: report of a second imported case, Medical Mycology, Volume 40, Issue 3, 2002, Pages 307–309, https://doi.org/10.1080/mmy.40.3.307.309
Savio et al	Coccidioidomycosis	2010	English	Case report	1	1	1	Y	Y	Y	Y	Y	Y	Y	Y	Savio J, Srinivasa H, Mathew J, Chakraborty A, McNamara DR, Hemashettar BM, Padhye AA. Coccidioidomycosis in India: Report of a third imported case. J Mycol Med. 2011 Mar;21(1):33-6. doi: 10.1016/j.mycmed.2010.11.004. Epub 2010 Dec 24. PMID: 24451501.
Capoor et al	Coccidioidomycosis	2014	English	Case report	1	1	1	Y	Y	Y	Y	Y	Y	Y	Y	Capoor MR, Sen B, Varshney P, Verghese M, Shivaprakash MR, Chakrabarti A. Coccidioidomycosis masquerading as skeletal tuberculosis: an imported case and review of coccidioidomycosis in India. Trop Doct. 2014 Jan;44(1):25-8. doi: 10.1177/0049475513512641. Epub 2013 Nov 21. PMID: 24265192.
Bharucha et al	Coccidioidomycosis	1996	English	Case report	1	1	0	Y	Y	Y	Y	N	N	Y	Y	Bharucha NE, Ramamoorthy K, Sorabjee J, Kuruvilla T. All that caseates is not tuberculosis. Lancet. 1996;348:1313. doi: 10.1016/s0140-6736(05)65793-5.
Oberoi et al	Coccidioidomycosis	2012	English	Case report	1	1	1	Y	Y	Y	Y	Y	Y	Y	Y	Oberoi JK, Wattal C, Aggarwal PK, Khanna S, Basu AK, Verma K. Pulmonary coccidiomycosis in New Delhi, India. Infection. 2012 Dec;40(6):699-702. doi: 10.1007/s15010-012-0315-9. Epub 2012 Aug 17. PMID: 22898982.
Nair et al	Coccidioidomycosis	2022	English	Case report	1	1	1	Y	Y	Y	Y	Y	Y	Y	Y	Nair N, Baikunje N, Hosmane GB, Kumar S. Coccidioidomycosis where you least expect it. BMJ Case Rep. 2022 Sep 20;15(9):e248711. doi: 10.1136/bcr-2021-248711. PMID: 36127036; PMCID: PMC9490569.
Capoor et al	Emergomycosis	2020	English	Case report	1	1	1	Y	Y	Y	Y	Y	Y	Y	Y	Capoor MR, Mishra N, Kolte S, et al. Disseminated Emergomyces pasteurianus Infection in India: A Case Report and a Review. Mycopathologia. 2020;185:193-200.
Malik et al	Emergomycosis	2015	English	Case report	1	1	1	Y	Y	Y	Y	Y	Y	Y	Y	Malik R, Capoor MR, Vanidassane I, et al. Disseminated Emmonsia pasteuriana infection in India: a case report and a review. Mycoses. 2016;59:127-32.
Kaur et al	Emergomycosis	2025	English	Case report	1	1	1	Y	Y	Y	Y	Y	Y	Y	Y	Kaur H, Raj S, Gothwal K, et al. Fatal pulmonary mycoses by Emergomyces pasteurianus in a renal transplant recipient from India. J Mycol Med. 2025;35:101561.
Kulkarni et al	Paracoccidioidomycosis	2024	English	Case report	1	1	0	Y	Y	Y	Y	N	Y	Y	Y	Kulkarni SS, Wadia RS, Kharawade D, et al. Neuroparacoccidioidomycosis. J Assoc Physicians India. 2024;72:99-102.
Mitra et al	Paracoccidioidomycosis	2020	English	Case report	1	1	0	Y	Y	Y	Y	Y	N	Y	Y	Mitra D, Talukdar K, Singh GK, Mitra B. A case of paracoccidioidomycosis in an HIV-positive patient. Indian J Sex Transm Dis AIDS. 2021;42:182-184.

## Sheet: Case series
CHARACTERISTICS								JOANNA BRIGGS INSTITUTE (JBI) CHECKLIST (Y=Yes; N=No)										CITATION
Article	Disease	Year	Language	Design	1= Retrospective; 0=Prospective	No. of patients	1= Acceptable quality; 0= Insufficient quality	1	2	3	4	5	6	7	8	9	10
Bhagwat et al	Histoplasmosis	2009	English	Case series	1	2	1	Y	Y	Y	Y	Y	Y	Y	Y	Y	Y	Bhagwat PV, Hanumanthayya K, Tophakhane RS, Rathod RM. Two unusual cases of histoplasmosis in human immunodeficiency virus-infected individuals. Indian J Dermatol Venereol Leprol. 2009 Mar-Apr;75(2):173-6. doi: 10.4103/0378-6323.48665. PMID: 19293507.
Mahajan et al	Histoplasmosis	2017	English	Case series	1	4	1	Y	Y	Y	Y	Y	Y	Y	Y	Y	Y	Mahajan VK, Raina RK, Singh S, Rashpa RS, Sood A, Chauhan PS, Mehta KS, Rawat R, Sharma V. Case Report: Histoplasmosis in Himachal Pradesh (India): An Emerging Endemic Focus. Am J Trop Med Hyg. 2017 Dec;97(6):1749-1756. doi: 10.4269/ajtmh.17-0432. Epub 2017 Sep 21. PMID: 29016342; PMCID: PMC5805064.
Samaddar et al	Histoplasmosis	2019	English	Case series	1	2	1	Y	Y	Y	Y	Y	Y	Y	Y	Y	Y	Samaddar A, Sharma A, Kumar Ph A, Srivastava S, Shrimali T, Gopalakrishnan M, Bohra GK. Disseminated histoplasmosis in immunocompetent patients from an arid zone in Western India: A case series. Med Mycol Case Rep. 2019 Aug 1;25:49-52. doi: 10.1016/j.mmcr.2019.07.012. PMID: 31453079; PMCID: PMC6702145.
Mondal et al	Histoplasmosis	2022	English	Case series	1	3	1	Y	Y	Y	Y	Y	Y	Y	Y	Y	Y	Mondal A, Das RN, Chatterjee U, Majumdar A, Sengupta M, Bhattacharyya S, Sarkar R. Histoplasmosis masquerading as tuberculosis: A report of three cases in immunocompetent children. Indian J Pathol Microbiol. 2022 Apr-Jun;65(2):406-409. doi: 10.4103/IJPM.IJPM_1070_20. PMID: 35435380.
Bagga et al	Histoplasmosis	2020	English	Case series	1	2	1	Y	Y	Y	Y	Y	Y	Y	Y	Y	Y	Bagga N, Sharma K, Tuteja RK, Sharma S, Negi SR, Mathur SL. Disseminated Histoplasmosis detected on peripheral blood smear examination in immunocompetent patients from non endemic region - Report of two cases from a tertiary care hospital. Indian J Pathol Microbiol. 2020 Oct-Dec;63(4):645-647. doi: 10.4103/IJPM.IJPM_898_19. PMID: 33154327.
Goswami et al.	Histoplasmosis	1999	English	Case series	1	5	1	Y	Y	Y	Y	Y	Y	Y	Y	Y	Y	Goswami RP, Pramanik N, Banerjee D, Raza MM, Guha SK, Maiti PK. Histoplasmosis in eastern India: the tip of the iceberg? Trans R Soc Trop Med Hyg. 1999 Sep-Oct;93(5):540-2. doi: 10.1016/s0035-9203(99)90374-7. PMID: 10696416
Viswanathan et al	Histoplasmosis	2007	English	Case series	1	5	1	Y	Y	Y	Y	Y	Y	Y	Y	Y	Y	Viswanathan S, Chawla N, D'Cruz A, Kane SV. Head and neck histoplasmosis--a nightmare for clinicians and pathologists! Experience at a tertiary referral cancer centre. Head Neck Pathol. 2007;1(2):169-172. doi:10.1007/s12105-007-0034-1
Jaiswal et al	Histoplasmosis	2010	English	Case series	1	5	1	Y	Y	Y	Y	Y	Y	Y	Y	Y	Y	Jaiswal S, Vij M, Chand G, Misra R, Pandey R. Diagnosis of adrenal histoplasmosis by fine needle aspiration cytology: an analysis based on five cases. Cytopathology. 2011 Oct;22(5):323-8. doi: 10.1111/j.1365-2303.2010.00803.x. Epub 2010 Sep 2. PMID: 20825451.
Singh et al	Histoplasmosis	2012	English	Case series	1	6	0	Y	Y	Y	Y	Y	Y	Y	N	Y	Y	Singh S, Kalra R, Chhabra S, Agarwal R, Garg S, Mathur SK. Variable clinical presentations of histoplasmosis: a report of six cases. Trop Doct. 2012 Jan;42(1):32-4. doi: 10.1258/td.2011.110233. Epub 2011 Nov 11. PMID: 22080483.
Ranjan et al	Histoplasmosis	2015	English	Case series	1	7	0	Y	Y	Y	Y	Y	Y	Y	N	Y	Y	Ranjan R, Jain D, Singh L, Iyer VK, Sharma MC, Mathur SR. Differentiation of histoplasma and cryptococcus in cytology smears: a diagnostic dilemma in severely necrotic cases. Cytopathology. 2015 Aug;26(4):244-9. doi: 10.1111/cyt.12180. Epub 2014 Aug 13. PMID: 25123524.
Sharma et al	Histoplasmosis	2017	English	Case series	1	5	0	Y	Y	Y	Y	Y	Y	Y	Y	N	Y	Sharma R, Lipi L, Gajendra S, Mohapatra I, Goel RK, Duggal R, Mishra SR, Gautam D. Gastrointestinal Histoplasmosis: A Case Series. Int J Surg Pathol. 2017 Oct;25(7):592-598. doi: 10.1177/1066896917709945. Epub 2017 May 22. PMID: 28530163.
Rana et al	Histoplasmosis	2021	English	Case series	1	5	1	Y	Y	Y	Y	Y	Y	Y	Y	Y	Y	Rana A, Kotton CN, Mahapatra A, Nandwani A, Sethi S, Bansal SB. Post kidney transplant histoplasmosis: An under-recognized diagnosis in India. Transpl Infect Dis. 2021 Jun;23(3):e13523. doi: 10.1111/tid.13523. Epub 2020 Dec 2. PMID: 33222373.
Mandavdhare et al	Histoplasmosis	2019	English	Case series	1	6	1	Y	Y	Y	Y	Y	Y	Y	Y	Y	Y	Mandavdhare HS, Shah J, Prasad KK, et al. Gastrointestinal histoplasmosis: a case series from a non-endemic region in North India. Intest Res. 2019;17(1):149-152. doi:10.5217/ir.2018.00111
Bhansali et al	Histoplasmosis	2012	English	Case series	1	5	1	Y	Y	Y	Y	Y	Y	Y	Y	Y	Y	Bhansali A, Das S, Dutta P, et al. Adrenal histoplasmosis: unusual presentations. J Assoc Physicians India. 2012;60:54-8.
Mukherjee et al	Histoplasmosis	1971	English	Case series	1	2	1	Y	Y	Y	Y	Y	Y	Y	Y	Y	Y	Mukherjee AM, Khan KP, Sanyal M, Basu N. Histoplasmosis in India with report of two cases. J Indian Med Assoc. 1971;56:121-5.
Talvalkar et al	Histoplasmosis	1972	English	Case series	1	3	0	Y	Y	Y	Y	Y	Y	Y	N	Y	Y	Talvalkar GV. Histoplasmosis simulating carcinoma: a report of three cases. Indian J Cancer. 1972 Jun;9(2):149-53.
Ray et al	Histoplasmosis	2025	English	Case series	1	5	1	Y	Y	Y	Y	Y	Y	Y	Y	Y	Y	Ray U, Dutta S, Sutradhar A, et al. Histoplasmosis – more common than we realize. IDCases. 2025;39:e02180.
Arora et al.	Histoplasmosis	2020	English	Case series	1	2	1	Y	Y	Y	Y	Y	Y	Y	Y	Y	Y	Arora N, Shukla S, Vijaykumar D, Suri V, Kumar R, Pannu AK. Pyrexia of unknown origin in HIV-negative adults from Himachal Pradesh (India): will you suspect disseminated histoplasmosis? Trop Doct. 2020;50:275-277.
Vyas et al	Histoplasmosis	2011	English	Case series	1	2	1	Y	Y	Y	Y	Y	Y	Y	Y	Y	Y	Vyas S, Kalra N, Das PJ, Lal A, Radhika S, Bhansali A, Khandelwal N. Adrenal histoplasmosis: An unusual cause of adrenomegaly. Indian J Nephrol. 2011 Oct;21(4):283-5. doi: 10.4103/0971-4065.78071. PMID: 22022092; PMCID: PMC3193675.
Bhutia et al	Sporotrichosis	2011	English	Case series	1	3	0	Y	Y	Y	Y	Y	Y	Y	N	N	Y	Bhutia PY, Gurung S, Yegneswaran PP, Pradhan J, Pradhan U, Peggy T, Pradhan PK, Bhutia CD. A case series and review of sporotrichosis in Sikkim. J Infect Dev Ctries. 2011 Aug 12;5(8):603-8. doi: 10.3855/jidc.1305. PMID: 21841306.
Mahajan et al	Sporotrichosis	2010	English	Case series	1	3	1	Y	Y	Y	Y	Y	Y	Y	Y	Y	Y	Mahajan VK, Sharma NL, Shanker V, Gupta P, Mardi K. Cutaneous sporotrichosis: unusual clinical presentations. Indian J Dermatol Venereol Leprol. 2010 May-Jun;76(3):276-80. doi: 10.4103/0378-6323.62974. PMID: 20445301.
Bhat et al	Sporotrichosis	2016	English	Case series	1	4	1	Y	Y	Y	Y	Y	Y	Y	Y	Y	Y	182. Bhat RM, Monteiro RC, Bala N, et al. Subcutaneous mycoses in coastal Karnataka in south India. Int J Dermatol. 2015;55:70-78.
Bordoloi et al	Sporotrichosis	2015	English	Case series	1	2	1	Y	Y	Y	Y	Y	Y	Y	Y	Y	Y	Bordoloi P, Nath R, Borgohain M, et al. Subcutaneous Mycoses: An Aetiological Study of 15 Cases in a Tertiary Care Hospital at Dibrugarh, Assam, Northeast India. Mycopathologia. 2015;179:425-36.
Haldar et al	Sporotrichosis	2007	English	Case series	1	5	1	Y	Y	Y	Y	Y	Y	Y	Y	Y	Y	Haldar N, Sharma MK, Gugnani HC. Sporotrichosis in north-east India. Mycoses. 2007;50:201-204.
Agarwal et al	Sporotrichosis	2008	English	Case series	1	9	1	Y	Y	Y	Y	Y	Y	Y	Y	Y	Y	Agarwal S, Gopal K, Umesh, Kumar B. Sporotrichosis in Uttarakhand (India): a report of nine cases. Int J Dermatol. 2008;47:367-371.
Singh et al	Talaromycosis	1999	English	Case series	1	4	1	Y	Y	Y	Y	Y	Y	Y	Y	Y	Y	Singh PN, Ranjana K, Singh YI, et al. Indigenous disseminated Penicillium marneffei infection in the state of Manipur, India: report of four autochthonous cases. J Clin Microbiol. 1999;37(8):2699-2702. doi:10.1128/JCM.37.8.2699-2702.1999
Michael et al	Talaromycosis	2004	English	Case series	0	3	0	Y	Y	Y	Y	Y	Y	Y	N	N	Y	Michael JS, Abraham OC, Mathai D, Mathews MS. Varied clinical manifestations of Penicillium marneffei in patients with human immunodeficiency virus: a report from south India. Mycoses. 2005 Mar;48(2):120-1. doi: 10.1111/j.1439-0507.2004.01080.x. PMID: 15743429.
Saikia et al	Talaromycosis	2010	English	Case series	0	2	0	Y	Y	Y	Y	Y	Y	Y	N	N	Y	Saikia L, Nath R, Hazarika D, Mahanta J. Atypical cutaneous lesions of Penicillium marneffei infection as a manifestation of the immune reconstitution inflammatory syndrome after highly active antiretroviral therapy. Indian J Dermatol Venereol Leprol. 2010 Jan-Feb;76(1):45-8. doi: 10.4103/0378-6323.58678. PMID: 20061730.
Sarkar et al	Talaromycosis	2019	English	Case series	0	2	1	Y	Y	Y	Y	Y	Y	Y	Y	Y	Y	Sarkar P, Saha A, Shukla S. Two sporadic cases of Penicillium marneffei infection associated with human immunodeficiency virus infection from West Bengal: A word of caution. Indian J Sex Transm Dis AIDS. 2019;40(2):180-182. doi:10.4103/ijstd.IJSTD_131_15
Sethuraman et al	Talaromycosis	2020	English	Case series	1	5	1	Y	Y	Y	Y	Y	Y	Y	Y	Y	Y	Sethuraman N, Thirunarayan MA, Gopalakrishnan R, Rudramurthy S, Ramasubramanian V, Parameswaran A. Talaromyces marneffei Outside Endemic Areas in India: an Emerging Infection with Atypical Clinical Presentations and Review of Published Reports from India. Mycopathologia. 2020 Oct;185(5):893-904. doi: 10.1007/s11046-019-00420-0. Epub 2020 Jan 1. PMID: 31894499.

## Sheet: Cohort studies
CHARACTERISTICS								JOANN BRIGGS INSTITUTE (JBI) CHECKLIST (Y=Yes; N=No)											CITATION
Article	Disease	Year	Language	Design	1= Retrospective; 0=Prospective	No. of patients	1= Acceptable quality; 0= Insufficient quality	1	2	3	4	5	6	7	8	9	10	11
Agrawal et al	Histoplasmosis	2022	English	Cohort study	1	9	1	Y	Y	Y	Y	Y	Y	Y	Y	Y	Y	Y	Agrawal SS, Chakraborty PP, Sinha A, Maiti A, Chakraborty M. ADRENAL HISTOPLASMOSIS: AN EASTERN INDIAN PERSPECTIVE. Acta Endocrinol (Buchar). 2022;18(1):106-114. doi:10.4183/aeb.2022.106
Sharma et al	Histoplasmosis	2020	English	Cohort study	1	7	1	Y	Y	Y	Y	Y	Y	Y	Y	Y	Y	Y	Sharma B, Nehara HR, Bhavi VK, Maan P, Saran S. Adrenal histoplasmosis in immunocompetent individuals a case series from the North-Western part of India, Rajasthan province: An emerging endemic focus. Indian J Med Microbiol. 2020 Jul-Dec;38(3 & 4):485-488. doi: 10.4103/ijmm.IJMM_20_280. PMID: 33154271.
Kumar et al	Histoplasmosis	2003	English	Cohort study	1	9	0	Y	Y	Y	Y	Y	Y	N	N	N	NA	Y	Kumar, N., Singh, S., & Govil, S. (2003). Adrenal histoplasmosis: clinical presentation and imaging features in nine cases. Abdominal Imaging, 28(5), 703–708. doi:10.1007/s00261-003-0010-5
Rana et al	Histoplasmosis	2011	English	Cohort study	1	8	1	Y	Y	Y	Y	Y	Y	N	N	N	NA	Y	Rana C, Kumari N, Krishnani N. Adrenal histoplasmosis: a diagnosis on fine needle aspiration cytology. Diagn Cytopathol. 2011 Jun;39(6):438-42. doi: 10.1002/dc.21453. Epub 2010 Oct 14. PMID: 20949473.
De et al	Histoplasmosis	2015	English	Cohort study	1	7	1	Y	Y	Y	Y	Y	Y	Y	Y	Y	Y	Y	De D, Nath UK. Disseminated Histoplasmosis in Immunocompetent Individuals- not a so Rare Entity, in India. Mediterr J Hematol Infect Dis. 2015;7(1):e2015028. Published 2015 Apr 20. doi:10.4084/MJHID.2015.028
Kumar et al	Histoplasmosis	2016	English	Cohort study	1	5	1	Y	Y	Y	Y	Y	Y	Y	Y	Y	Y	Y	Kumar R, Dey P. Fine-needle aspiration cytology of non-neoplastic adrenal pathology. Diagn Cytopathol. 2016 Jun;44(6):472-6. doi: 10.1002/dc.23467. Epub 2016 Mar 9. PMID: 26956774.
Gajendra et al	Histoplasmosis	2016	English	Cohort study	1	12	1	Y	Y	Y	Y	Y	Y	N	N	N	NA	Y	Gajendra S, Sharma R, Goel S, Goel R, Lipi L, Sarin H, Guleria M, Sachdev R. Adrenal Histoplasmosis in Immunocompetent Patients Presenting as Adrenal Insufficiency. Turk Patoloji Derg. 2016;32(2):105-11. English. doi: 10.5146/tjpath.2015.01349. PMID: 27136109.
Gupta et al	Histoplasmosis	2005	English	Cohort study	1	20	1	Y	Y	Y	Y	Y	Y	Y	Y	Y	Y	Y	Gupta, A., Ghosh, A., Singh, G. et al. A Twenty-First-Century Perspective of Disseminated Histoplasmosis in India: Literature Review and Retrospective Analysis of Published and Unpublished Cases at a Tertiary Care Hospital in North India. Mycopathologia 182, 1077–1093 (2017).
Bansal et al	Histoplasmosis	2018	English	Cohort study	1	13	1	Y	Y	Y	Y	Y	Y	Y	Y	Y	Y	Y	Bansal RK, Choudhary NS, Patle SK, Agarwal A, Kaur G, Sarin H, Puri R. Endoscopic ultrasound-guided fine-needle aspiration of enlarged adrenals in patients with pyrexia of unknown origin: A single-center experience of 52 cases. Indian J Gastroenterol. 2018 Mar;37(2):108-112. doi: 10.1007/s12664-018-0825-1. Epub 2018 Mar 28. PMID: 29594708.
Singh et al	Histoplasmosis	2019	English	Cohort study	1	40	1	Y	Y	Y	Y	Y	Y	Y	Y	Y	Y	Y	Singh M, Chandy DD, Bharani T, Marak RSK, Yadav S, Dabadghao P, Gupta S, Sahoo SK, Pandey R, Bhatia E. Clinical outcomes and cortical reserve in adrenal histoplasmosis-A retrospective follow-up study of 40 patients. Clin Endocrinol (Oxf). 2019 Apr;90(4):534-541. doi: 10.1111/cen.13935. Epub 2019 Feb 10. PMID: 30656705
Sengupta et al	Histoplasmosis	2019	English	Cohort study	1	5	1	Y	Y	Y	Y	Y	Y	Y	Y	Y	Y	Y	Sengupta, M., Nandi, A. M., Roy, H., Sarkar, S., & Sengupta, M. (2019). Mucocutaneous Histoplasmosis in immunocompetent adult patients. Bangladesh Journal of Medical Science, 19(1), 94–97. https://doi.org/10.3329/bjms.v19i1.43878
Gunna et al	Histoplasmosis	2020	English	Cohort study	1	19	1	Y	Y	Y	Y	Y	Y	Y	Y	Y	Y	Y	Gunna S, Neyaz Z, Bhatia E, Marak RS, Mishra R, Verma R. Results of Percutaneous Computed Tomography-Guided Biopsy of Adrenal Lesions and Spectrum of Computed Tomography Findings. J Clin Imaging Sci. 2020;10:16. Published 2020 Apr 6. doi:10.25259/JCIS_3_2020
Ahuja et al	Histoplasmosis	2021	English	Cohort study	1	7	1	Y	Y	Y	Y	Y	Y	N	N	N	NA	Y	Ahuja A, Bhardwaj M, Agarwal P. Cutaneous Histoplasmosis in HIV Seronegative Patients: A Clinicopathological Analysis. Dermatology. 2021;237(6):934-939. doi: 10.1159/000513399. Epub 2021 Feb 24. PMID: 33626536.
Soni et al	Histoplasmosis	2024	English	Cohort study	1	11	1	Y	Y	Y	Y	Y	Y	Y	Y	Y	Y	Y	Soni J, Gogia A, Aggarwa A. Advancing the understanding and diagnosis of histoplasmosis: insights from a tertiary care hospital in India. BMC Infect Dis [Preprint]. 2024 [cited 2024 Oct 15]
Patel et al	Histoplasmosis	2018	English	Cohort study	1	11	1	Y	Y	Y	Y	Y	Y	Y	Y	Y	Y	Y	Patel AK, Patel KK, Toshniwal H, et al. Histoplasmosis in non-endemic North-Western part of India. Indian J Med Microbiol. 2018;36:61-64.
Bhattacharyya et al	Histoplasmosis	2020	English	Cohort study	1	19	1	Y	Y	Y	Y	Y	Y	Y	Y	Y	Y	Y	Bhattacharyya K, Pal S, Dutta A, Bhattachryya PP, Laskar S. Histoplasmosis of Adrenal Gland: A 5 Years' Review from a Multispecialty Diagnostic Centre. J Lab Physicians. 2022;15:243-252.
Devi et al	Sporotrichosis	2006	English	Cohort study	1	73	0	Y	Y	Y	Y	Y	Y	N	N	N	NA	Y	Devi KR, Devi MU, Singh TN, Devi KS, Sharma SS, Singh LR, Singh HL, Singh NB. Emergence of sporotrichosis in Manipur. Indian J Med Microbiol. 2006 Jul;24(3):216-9. PMID: 16912444.
Gandham et al	Sporotrichosis	2013	English	Cohort study	1	3	1	Y	Y	Y	Y	Y	Y	Y	Y	Y	Y	Y	Gandham NR, Jadhav SV, Sardar M, Vyawahare C, Misra RR. The spectrum and aetiology of mycotic infections from a tertiary care hospital from Western part of India. J Clin Diagn Res. 2013;7(10):2157-2159. doi:10.7860/JCDR/2013/5791.3457
Uppin et al	Sporotrichosis	2008	English	Cohort study	1	1	1	Y	Y	Y	Y	Y	Y	Y	Y	Y	Y	Y	Uppin SG, Sundaram C, Umamahesh M, Chandrashekar P, Rani YJ, Prasad VB. Lesions of the bones of the hands and feet: a study of 50 cases. Arch Pathol Lab Med. 2008 May;132(5):800-12. doi: 10.5858/2008-132-800-LOTBOT. PMID: 18466029.
Sharma et al	Sporotrichosis	2020	English	Cohort study	1	152	1	Y	Y	Y	Y	Y	Y	Y	Y	Y	Y	Y	Sharma R, Mahajan VK, Singh Chauhan P, Mehta KS, Sharma A, Sharma J. The clinico-epidemiological characteristics and therapeutic experience of 152 patients with cutaneous sporotrichosis: a 10-year retrospective study from India. Int J Dermatol. 2021 Jan;60(1):99-106. doi: 10.1111/ijd.15299. Epub 2020 Nov 9. PMID: 33166092.
Verma et al	Sporotrichosis	2012	English	Cohort study	1	100	0	Y	Y	Y	Y	Y	Y	N	N	N	NA	Y	Verma S, Verma GK, Singh G, et al. Sporotrichosis in sub-himalayan India. PLoS Negl Trop Dis. 2012;6(6):e1673. doi:10.1371/journal.pntd.0001673
Verma et al	Sporotrichosis	2018	English	Cohort study	1	16	1	Y	Y	Y	Y	Y	Y	Y	Y	Y	Y	Y	Verma S, Thakur BK, Raphael V, Thappa DM. Epidemiology of Subcutaneous Mycoses in Northeast India: A Retrospective Study. Indian J Dermatol. 2018;63:496-501.
Devi et al	Talaromycosis	2002	English	Cohort study	1	36	1	Y	Y	Y	Y	Y	Y	Y	Y	Y	Y	Y	Ranjana KH, Priyokumar K, Singh TJ, et al. Disseminated Penicillium marneffei infection among HIV-infected patients in Manipur state, India. J Infect. 2002;45:268-71.
Kaur et al	Talaromycosis	2016	English	Cohort study	1	8	1	Y	Y	Y	Y	Y	Y	Y	Y	Y	Y	Y	Kaur R, Dhakad MS, Goyal R, Bhalla P, Dewan R. Spectrum of Opportunistic Fungal Infections in HIV/AIDS Patients in Tertiary Care Hospital in India. Can J Infect Dis Med Microbiol. 2016;2016:2373424. doi:10.1155/2016/2373424
Adhikari et al	Talaromycosis	2009	English	Cohort study	1	4	0	Y	Y	Y	Y	Y	Y	N	N	N	NA	Y	Adhikari L, Das Gupta A, Pal R, Singh TS. Clinico-etiologic correlates of onychomycosis in Sikkim. Indian J Pathol Microbiol. 2009 Apr-Jun;52(2):194-7. doi: 10.4103/0377-4929.48915. PMID: 19332909
Gandham et al	Talaromycosis	2013	English	Cohort study	1	5	1	Y	Y	Y	Y	Y	Y	Y	Y	Y	Y	Y	Gandham NR, Jadhav SV, Sardar M, Vyawahare C, Misra RR. The spectrum and aetiology of mycotic infections from a tertiary care hospital from Western part of India. J Clin Diagn Res. 2013;7(10):2157-2159. doi:10.7860/JCDR/2013/5791.3457
Bordoloi et al	Talaromycosis	2014	English	Cohort study	1	2	0	Y	Y	Y	Y	Y	Y	N	N	N	NA	Y	Bordoloi P, Nath R, Borgohain M, Huda MM, Barua S, Dutta D, Saikia L. Subcutaneous mycoses: an aetiological study of 15 cases in a tertiary care hospital at Dibrugarh, Assam, northeast India. Mycopathologia. 2015 Jun;179(5-6):425-35. doi: 10.1007/s11046-015-9861-x. Epub 2015 Jan 18. PMID: 25596859.

## Sheet: JBI Checklist
JBI CHECKLIST
Case reports
Were patient’s demographic characteristics clearly described?
Was the patient’s history clearly described and presented as a timeline?
Was the current clinical condition of the patient on presentation clearly described?
Were diagnostic tests or methods and the results clearly described?
Was the intervention(s) or treatment procedure(s) clearly described?
Was the post-intervention clinical condition clearly described?
Were adverse events (harms) or unanticipated events identified and described?
Does the case report provide takeaway lessons?
Case series
Were there clear criteria for inclusion in the case series?
Was the condition measured in a standard, reliable way for all participants included in the case series?
Were valid methods used for identification of the condition for all participants included in the case series?
Did the case series have consecutive inclusion of participants?
Did the case series have complete inclusion of participants?
Was there clear reporting of the demographics of the participants in the study?
Was there clear reporting of clinical information of the participants?
Were the outcomes or follow-up results of cases clearly reported?
Was there clear reporting of the presenting site(s)/clinic(s) demographic information?
Was statistical analysis appropriate?
Cohort study
Were the two groups similar and recruited from the same population?
Were the exposures measured similarly to assign people to both exposed and unexposed groups?
Was the exposure measured in a valid and reliable way?
Were confounding factors identified?
Were strategies to deal with confounding factors stated?
Were the groups/participants free of the outcome at the start of the study (or at the moment of exposure)?
Were the outcomes measured in a valid and reliable way?
Was the follow up time reported and sufficient to be long enough for outcomes to occur?
Was follow up complete, and if not, were the reasons to loss to follow up described and explored?
Were strategies to address incomplete follow up utilized?
Was appropriate statistical analysis used?
